# Supplementary material for: Deterioration in the Quality of ‘Xuxiang’ Kiwifruit Pulp Caused by Frozen Storage: An Integrated Analysis Based on Phenotype, Color, Antioxidant Activity, and Flavor Compounds
Source: Foods. 2025 Jun 30;14(13):2322. doi: 10.3390/foods14132322 (PMC12249429; doi:10.3390/foods14132322)
Supplement: Supplementary file 1 [file foods-14-02322-s001.zip]

Archive with 1 entries (1 files):
- foods-3692360-supplementary.pdf
